# Supplementary material for: Mortality in association with antipsychotic medication use and clinical outcomes among geriatric psychiatry outpatients with COVID-19
Source: PLoS One. 2021 Oct 21;16(10):e0258916. doi: 10.1371/journal.pone.0258916 (PMC8530340; doi:10.1371/journal.pone.0258916)
Supplement: S2 Table — “0” =“Yes, “1” = No. For the purpose of deidentification, we included age range of the patients. Institutional Living is defined as living at an assisted living facility or at a rehabilitation facility. Antipsychotics: patients who were prescribed at least one antipsychotic medication at the time of COVID-19 infection to treat preexisting behavioral health disorders. Antidepressants: patients who were prescribed at least one antipsychotic medication at the time of COVID-19 infection. CGI-S: Clinical Global Impression severity scales. T0_CGI:_CGI-S scales from September 1st 2019 to the date of COVID-19 infection (pre-COVID); T1_CGI: CGI-S scales from the date of COVID-19 till October 22nd 2020 (post-COVID). SD: standard deviation. IQR .25: the 25% bound of Interquartile range. IQR .75: the 75% bound of Interquartile range. (XLSX) [file pone.0258916.s002.xlsx]

## Sheet: Table_S2
Patient	Age group	Outcome (survey)	Gender	Outcome (Mortality)	Dementia	Institutional living	Antipsychtics	Antipsychotics (atypical)	Antidepressants	T0_CGI mean	T0_CGI SD	T0_CGI median	T0_IQR .25	T0_IQR .75	T1_CGI mean	T1_CGI SD	T1_CGI median	T1_IQR .25	T1_IQR .75
1	60-64	recovered to baseline	F	survived	1	0	Y	1	1	4.75	0.5	5	4.75	5	4.83333	0.408248	5	5	5
2	60-64	recovered to baseline	M	survived	0	0	Y	1	1	3.54545	0.522233	4	3	4	3	0	3	3	3
3	65-69	recovered to baseline	M	survived	1	0	N	NA	0	4.2	0.447214	4	4	4	4	0	4	4	4
4	65-69	recovered to baseline	F	survived	0	0	Y	1	0	3.2	0.447214	3	3	3	3.2	0.447214	3	3	3
5	65-69	recovered to baseline	M	survived	0	0	N	NA	1	NA	NA	NA	NA	NA	3.3125	0.478714	3	3	4
6	65-69	recovered to baseline	M	survived	0	0	N	NA	1	NA	NA	NA	NA	NA	4.33333	0.57735	4	4	4.5
7	65-69	recovered to baseline	M	survived	0	0	N	NA	1	3.16667	0.408248	3	3	3	3.75	0.46291	4	3.75	4
8	65-69	expired	F	died	1	1	Y	1	0	NA	NA	NA	NA	NA	NA	NA	NA	NA	NA
9	65-69	recovered to baseline	F	survived	0	0	N	NA	1	4	0	4	4	4	3.66667	0.57735	4	3.5	4
10	65-69	recovered to baseline	F	survived	0	0	N	NA	1	3.5	0.707107	3.5	3.25	3.75	3	0	3	3	3
11	65-69	recovered to baseline	F	survived	0	0	N	NA	1	3.75	0.5	4	3.75	4	4	NA	4	4	4
12	65-69	expired	M	died	0	0	Y	1	0	NA	NA	NA	NA	NA	NA	NA	NA	NA	NA
13	65-69	recovered to baseline	F	survived	0	0	Y	1	1	4	0	4	4	4	3.66667	0.516398	4	3.25	4
14	65-69	recovered to baseline	F	survived	0	0	N	NA	0	3	0	3	3	3	3	0	3	3	3
15	65-69	recovered with sequelae	M	survived	1	0	Y	0	1	NA	NA	NA	NA	NA	4	NA	4	4	4
16	70-74	recovered to baseline	F	survived	0	0	N	NA	0	NA	NA	NA	NA	NA	3	0	3	3	3
17	70-74	recovered to baseline	M	survived	0	1	Y	1	0	4	0	4	4	4	4	0	4	4	4
18	70-74	expired	F	died	0	0	Y	1	1	NA	NA	NA	NA	NA	NA	NA	NA	NA	NA
19	70-74	recovered to baseline	M	survived	1	0	Y	1	1	4	0	4	4	4	4.08333	0.288675	4	4	4
20	70-74	recovered to baseline	F	survived	0	0	Y	1	1	NA	NA	NA	NA	NA	3	0	3	3	3
21	70-74	recovered to baseline	M	survived	0	0	Y	1	0	3	0	3	3	3	4.2	0.447214	4	4	4
22	70-74	recovered to baseline	M	survived	0	0	Y	1	1	NA	NA	NA	NA	NA	3	0	3	3	3
23	70-74	expired	M	died	0	0	N	NA	1	NA	NA	NA	NA	NA	NA	NA	NA	NA	NA
24	70-74	recovered to baseline	F	survived	0	0	N	NA	1	4	0	4	4	4	4	0	4	4	4
25	70-74	recovered to baseline	M	survived	0	0	N	NA	1	3	0	3	3	3	3	0	3	3	3
26	70-74	recovered to baseline	F	survived	0	1	N	NA	1	3	0	3	3	3	3	0	3	3	3
27	70-74	recovered to baseline	F	survived	0	0	Y	1	1	3	0	3	3	3	3	0	3	3	3
28	70-74	recovered to baseline	M	survived	0	0	Y	1	1	3.83333	0.408248	4	4	4	3.5	0.547723	3.5	3	4
29	75-79	recovered to baseline	F	survived	0	0	N	NA	1	3	0	3	3	3	3	0	3	3	3
30	75-79	recovered to baseline	F	survived	0	0	N	NA	1	3	0	3	3	3	3	0	3	3	3
31	75-79	expired	F	died	0	0	Y	1	0	NA	NA	NA	NA	NA	NA	NA	NA	NA	NA
32	75-79	recovered to baseline	F	survived	0	0	N	NA	1	3.4	0.547723	3	3	4	4	0	4	4	4
33	75-79	recovered to baseline	F	survived	0	1	N	NA	1	3.33333	0.516398	3	3	3.75	3.3	0.483046	3	3	3.75
34	75-79	recovered to baseline	F	survived	1	0	Y	1	0	NA	NA	NA	NA	NA	4	NA	4	4	4
35	75-79	recovered to baseline	F	survived	0	0	Y	1	1	4	0	4	4	4	4.25	0.5	4	4	4.25
36	75-79	recovered to baseline	F	survived	1	0	Y	1	1	NA	NA	NA	NA	NA	4.33333	0.57735	4	4	4.5
37	75-79	expired	F	died	1	1	Y	1	0	NA	NA	NA	NA	NA	NA	NA	NA	NA	NA
38	75-79	recovered to baseline	F	survived	0	0	Y	1	1	NA	NA	NA	NA	NA	5	0	5	5	5
39	75-79	recovered to baseline	F	survived	1	0	Y	1	1	4	0	4	4	4	4	0	4	4	4
40	75-79	recovered to baseline	F	survived	0	1	Y	1	1	4.14286	0.899735	4	3.5	5	NA	NA	NA	NA	NA
41	75-79	expired	F	died	0	0	Y	1	1	NA	NA	NA	NA	NA	NA	NA	NA	NA	NA
42	75-79	recovered to baseline	F	survived	0	1	N	NA	1	4.25	0.5	4	4	4.25	3.83333	0.408248	4	4	4
43	75-79	expired	F	died	0	0	Y	1	1	NA	NA	NA	NA	NA	NA	NA	NA	NA	NA
44	75-79	recovered to baseline	F	survived	0	0	Y	1	1	5.5	0.534522	5.5	5	6	3	0	3	3	3
45	75-79	recovered with sequelae	F	survived	0	0	N	NA	1	5	0	5	5	5	3.33333	0.57735	3	3	3.5
46	75-79	recovered to baseline	M	survived	0	0	N	NA	1	4	NA	4	4	4	3.33333	0.57735	3	3	3.5
47	75-79	expired	F	died	1	0	Y	1	1	NA	NA	NA	NA	NA	NA	NA	NA	NA	NA
48	85+	expired	F	died	1	1	Y	1	1	NA	NA	NA	NA	NA	NA	NA	NA	NA	NA
49	85+	recovered with sequelae	F	survived	0	0	Y	1	0	5	0	5	5	5	3.375	0.517549	3	3	4
50	85+	recovered with sequelae	F	survived	1	1	N	NA	0	3.8	0.447214	4	4	4	4.64706	0.492592	5	4	5
51	85+	expired	F	died	0	1	Y	1	1	NA	NA	NA	NA	NA	NA	NA	NA	NA	NA
52	85+	recovered to baseline	F	survived	1	0	N	NA	1	3	0	3	3	3	4	0	4	4	4
53	85+	recovered with sequelae	M	survived	1	0	Y	1	1	4.33333	1.1547	5	4	5	4	NA	4	4	4
54	85+	expired	F	died	1	0	Y	1	0	NA	NA	NA	NA	NA	NA	NA	NA	NA	NA
55	85+	recovered to baseline	F	survived	0	0	Y	0	0	4	0	4	4	4	3.5	0.707107	3.5	3.25	3.75
56	85+	expired	F	died	1	1	Y	1	0	NA	NA	NA	NA	NA	NA	NA	NA	NA	NA
