# Supplementary material for: Mortality in association with antipsychotic medication use and clinical outcomes among geriatric psychiatry outpatients with COVID-19
Source: PLoS One. 2021 Oct 21;16(10):e0258916. doi: 10.1371/journal.pone.0258916 (PMC8530340; doi:10.1371/journal.pone.0258916)
Supplement: S3 Table — Multivariable logistic regression adjusting for age, gender, antidepressant use, living arrangement and dementia diagnosis. (XLSX) [file pone.0258916.s003.xlsx]

## Sheet: Table_S3
S3 Table. Mortality in patients with and without concurrent antipsychotic medication
glm(death ~ antipsychtics_cov_time + Antidepressants + gender + age_covid + Dementia + Institutional_living, data=covjoin7p, family= "binomial")
	Model 1
	BETA	S.E.	Z VAL.	P	VIF
(Intercept)	-5.63	3.68	-1.53	0.13
antipsychtics_cov_timeY	2.36 *	1.16	2.04	0.04	1.06
Antidepressants	-0.54	0.77	-0.7	0.48	1.04
genderM	-0.57	0.96	-0.6	0.55	1.11
age_covid	0.04	0.04	0.79	0.43	1.14
Dementia	0.26	0.78	0.34	0.74	1.07
Institutional_living	1.17	0.87	1.34	0.18	1.11
All continuous predictors are mean-centered and scaled by 1 standard deviation. * p < 0.05.	All continuous predictors are mean-centered and scaled by 1 standard deviation. *** p < 0.001; ** p < 0.01; * p < 0.05.
MODEL INFO:
Observations: 56
Dependent Variable: death
Type: Generalized linear model
Family: binomial
Link function: logit
MODEL FIT:
χ²(6) = 14.36, p = 0.03
Pseudo-R² (Cragg-Uhler) = 0.34
Pseudo-R² (McFadden) = 0.24
AIC = 60.33, BIC = 74.51
