# Supplementary material for: Mortality in association with antipsychotic medication use and clinical outcomes among geriatric psychiatry outpatients with COVID-19
Source: PLoS One. 2021 Oct 21;16(10):e0258916. doi: 10.1371/journal.pone.0258916 (PMC8530340; doi:10.1371/journal.pone.0258916)
Supplement: S4 Table — Antipsychotics: patients who were prescribed at least one antipsychotic medication at the time of COVID-19 infection to treat preexisting behavioral health disorders. Institutional Living is defined as living at an assisted living facility or at a rehabilitation facility. For the association between antipsychotics and age, logistic regression was used. For the associations of binary variables, Fisher’s exact test was used. P-values are unadjusted for covariates. (XLSX) [file pone.0258916.s004.xlsx]

## Sheet: Table_S4
		No Antipsychotics	Antipsychotics	P
N		22	34
Age (mean (SD))		73.73 (7.07)	77.44 (9.18)	0.116
Gender (%)	F	15 ( 68.2)	25 ( 73.5)	0.765
	M	7 ( 31.8)	9 ( 26.5)
Institutional_living (%)	No	18 ( 81.8)	27 ( 79.4)	1
	Yes	4 ( 18.2)	7 ( 20.6)
Dementia (%)	No	19 ( 86.4)	21 ( 61.8)	0.069
	Yes	3 ( 13.6)	13 ( 38.2)
Outcome (%)	died	1 ( 4.5)	12 ( 35.3)	0.009
	survived	21 ( 95.5)	22 ( 64.7)
